# Supplementary material for: The active effect of Rhizophagus irregularis inoculants on maize endophytic bacteria community
Source: IMetaOmics. 2024 Aug 17;1(1):e23. doi: 10.1002/imo2.23 (PMC12806334; doi:10.1002/imo2.23)
Supplement: Supplementary file 2 — Table S1: Physiological indices of maize in different treatments. Table S2: AMF colonization and microbial copy number in maize in different treatments. Table S3: Different inoculation treatments of maize roots. [file IMO2-1-e23-s002.xlsx]

## Sheet: S1
Table S1 Different inoculation treatments of maize roots.
Sample code	Inoculation treatment
AD	Inoculation of AMF spores without medium collected from artificially dried MSR medium (The MSR medium inoculated with carrot hairy roots and R. irregularis was placed in an oven at 30 ° C for 8-12 hours. After artificially drying, the medium was dissolved in sterile water and about 120 spores were isolated)
ADM	Inoculate the AMF spores containing the medium collected from the artificially dried MSR medium (The MSR medium inoculated with carrot hairy roots and R. irregularis was placed in an oven at 30 ° C for 8-12 hours. After artificially drying, the medium was prepared into powder, and the powder containing about 120 spores was weighed)
ND	Inoculation of AMF spores without medium collected from naturally air-dried MSR medium (The MSR medium inoculated with carrot hairy roots and R. irregularis was placed in an incubator at 25 ° C for natural air-drying, and the medium was dissolved in sterile water after naturally air-drying, and about 120 spores were isolated)
NDM	Inoculation of AMF spores collected from naturally air-dried MSR medium containing medium (The MSR medium inoculated with carrot hairy roots and R. irregularis was naturally air-dried in an incubator at 25 °C. After naturally air-drying, the medium was prepared into powder, and powder containing about 120 spores was weighed)

## Sheet: S2
Table S2 Physiological indices of maize in different treatments.
Treatments	Plant height(cm)	Root height(cm)	Shoot fresh weight(g)	Root fresh weight(g)	Shoot dry weight(g)	Root dry weight(g)	Total chrolophyll（mg g-1）	Soluble sugar（mg g-1）
CK	56.00±3.56b	39.00±7.87c	8.10±1.37b	3.39±1.06b	1.54±0.26b	0.30±0.10a	27.95±2.85b	14.62±0.21c
ND	74.00±4.08ab	68.00±11.04a	17.63±2.18a	9.37±2.52ab	2.29±0.28ab	0.58±0.16a	33.54±1.78a	16.66±0.17b
NDM	78.00±5.10a	45.34±4.19bc	13.05±3.56ab	6.13±2.20ab	2.74±0.75ab	0.60±0.22a	30.72±1.88ab	10.01±0.03d
AD	68.34±14.08ab	54.34±3.40ab	15.31±4.16a	7.16±2.19ab	2.60±0.17ab	0.57±0.17a	30.23±1.15ab	19.84±0.08a
ADM	81.00±1.63a	48.34±1.25bc	16.98±0.97a	8.85±0.67ab	2.89±0.16a	0.69±0.05a	32.01±0.37ab	6.09±0.07e

## Sheet: S3
Table S3 AMF colonization and microbial copy number in maize in different treatments.
Treatments	AMF colonization rate(%)	AMF intensity rate(%)	AMF spore density (50g-1)	ITS rDNA copies(109g soil-1)	16S rDNA copies(1010g soil-1)	16S rDNA-ITS rDNA ratios
CK	0.00±0.00e	0.00±0.00d	0.00±0.00c	1.45E+9±9.54E+7b	6.84E+9±8.71E+8d	4.76±0.81b
ND	36.84±0.10a	6.43±0.86a	5.33±1.25b	1.25E+11±1.64E+10a	3.18E+11±4.04E+10a	2.60±0.51c
NDM	10.58±0.19d	0.17±0.01c	1.00±0.82c	1.23E+10±1.47E+9b	4.31E+10±8.73E+9cd	3.53±0.68bc
AD	34.37±0.17b	5.36±0.29b	27.00±2.16a	1.11E+10±2.37E+9b	8.81E+10±3.59E+9bc	8.24±1.44a
ADM	31.55±0.27c	0.45±0.04c	2.00±1.63bc	1.70E+10±6.18E+8b	1.30E+11±2.60b	7.65±0.14a
